# Supplementary material for: FOXA1 repression drives lineage plasticity and immune heterogeneity in bladder cancers with squamous differentiation
Source: Nat Commun. 2022 Nov 2;13:6575. doi: 10.1038/s41467-022-34251-3 (PMC9630410; doi:10.1038/s41467-022-34251-3)
Supplement: Supplementary file 4 — Source Data [file 41467_2022_34251_MOESM4_ESM.xlsx]

## Sheet: Fig5A
	Western Blot of Fig5A
					Short exposure						Long exposure

## Sheet: Fig5B
	Western Blot of Fig5B

## Sheet: Fig7A
	Western Blot of Fig7A

## Sheet: Fig7B
		Fig7B	FOXA1	Student's t-test	p value			Oligo	Scrambled	Scrambled	CD274	CD274	Mutant	Mutant
			n=3	Scrambled(-) vs CD274(-)	0.0319			IFNg	(-)	(+)	(-)	(+)	(-)	(+)
			Student's t-test	CD274(-) vs Mutant (-)	0.0256				1.3362	1.4011	2.4986	2.3093	1.4232	1.4304
				Scrambled(+) vs CD274(+)	0.0208				1.857	1.4962	3.3833	2.1302	1.781	1.4568
				CD274(+) vs Mutant (+)	0.0123				0.6638	0.646	2.4424	2.1551	0.828	0.7935
					*p<0.05	unpaired
						two-sided
			IRF1	Student's t-test	p value			Oligo	Scrambled	Scrambled	CD274	CD274	Mutant	Mutant
			n=2	Scrambled(+) vs CD274(+)	0.0254			IFNg	(-)	(+)	(-)	(+)	(-)	(+)
			Student's t-test	CD274(-) vs CD274(+)	0.0234				1.40206	3.89003	1.78007	26.7766	0.454983	2.6323
				CD274(+) vs Mutant (+)	0.0239				0.597938	1.52577	2.74227	35.7595	2.56976	2.77663
					*p<0.05	unpaired
						two-sided

## Sheet: Fig7C
	Fig7C	IRF1 expression	Ctrl	FOXA1KO		Student's t-test	p value
		n=3	0.500722	8.26511		Ctrl vs FOXA1KO	<0.0001
		Student t-test	0.499274	7.35555			*p<0.05	unpaired
			0.500005	7.87802				two-sided

## Sheet: Fig7D
	Western Blot of Fig7D

## Sheet: Fig7E
Western Blot of Fig7E

## Sheet: Fig7F
			Fig7F	IRF1		Student's t-test	p value			Oligo	Scrambled	Scrambled	CD274	CD274
				n=2		KO(Scrambled) vs KO(CD274)	0.022				Ctrl	KO	Ctrl	KO
				Student's t-test		Ctrl(CD274) vs KO(CD274)	0.0275				1.5	2.55	4.78609	30.7754
							*p<0.05	unpaired			0.5	1.23	1.80544	23.3
								two-sided

## Sheet: Fig7G
	Fig7G	IRF1 expression	Empty	IRF1
		n=4	1.17376	336.545
		Student's t-test	0.96315	73.9233
			0.8747	89.9172
			1.01127	137.868
			Student's t-test	p value
			Empty vs IRF1	0.0396
				*p<0.05	unpaired
					two-sided

## Sheet: Fig7H
	Western Blot of Fig7H

[truncated: 2 more sheets: Fig7I-N, SupFig10A-D]
